# Supplementary material for: Microbial communities and their roles in the Cenozoic sulfurous oil reservoirs in the Southwestern Qaidam Basin, Western China
Source: Sci Rep. 2023 May 17;13:7988. doi: 10.1038/s41598-023-33978-3 (PMC10192311; doi:10.1038/s41598-023-33978-3)
Supplement: Supplementary file 1 — Supplementary Information. [file 41598_2023_33978_MOESM1_ESM.xlsx]

## Sheet: S1-top 15 phyla
	Table S1 The relative abundance (%) of top 15 Phyla in samples of Yuejin, Shizigou and Huatugou profiles, southwestern Qaidam Basin.
Order	Phylum	Relative Abundance (%)
		Y-1	Y-2	Y-3	S-1	S-2	H-1	H-2
1	Proteobacteria	46.4852	35.6088	63.0654	66.7868	53.9932	14.4487	9.25934
2	Planctomycetes	22.893	0.00180641	0.00101357	0.0346636	2.68889	44.3687	49.0382
3	Firmicutes	12.7129	12.2339	24.3602	26.8196	26.2439	3.79886	0.597963
4	Bacteroidetes	4.73886	1.46048	0.82302	0.988826	9.21085	14.3103	16.9775
5	Halanaerobiaeota	0	47.2954	0.0861536	0.10764	0.00273725	0.075716	0
6	Chloroflexi	6.96596	0.201414	0.299004	0.0556442	1.29746	14.2581	16.2791
7	Actinobacteria	3.11124	1.99247	6.69464	3.93341	3.35952	0.534364	0.224128
8	Acidobacteria	1.74902	0.388378	3.05592	0.241733	0.339419	5.34538	5.19042
9	Verrucomicrobia	0.576031	0.053289	0.74903	0.0374002	0.293798	1.87114	0.996893
10	Patescibacteria	0.151543	0.290832	0.00202714	0.114937	0.174272	0.37771	0.544311
11	Fusobacteria	0.00418627	0	0.00101357	0.0857469	1.23541	0.0252387	0
12	Spirochaetes	0.155729	0.000903204	0.00202714	0.316534	0.126826	0.0722348	0.175668
13	Elusimicrobia	0.0544215	0	0.321302	0.101254	0.0729934	0.0060921	0
14	Zixibacteria	0	0	0	0	0.00456209	0.226278	0.303741
15	Tenericutes	0	0.161673	0.0111493	0.0401368	0.280112	0.000870299	0
16	others	0	0	0	0	0	0	0

## Sheet: S2-top 32 OTU abundance
Table S2 The abundance (%), scientific name and metabolic characteristics of top 32 OTU in samples of Yuejin, Shizigou and Huatugou profiles, southwestern Qaidam Basin.
OTU ID	Abundance (%)							Scientific Name	Metabolic Characteristics	References
	Y-1	Y-2	Y-3	S-1	S-2	H-1	H-2
OTU_1	22.18	0	0	0	2.18	43.37	47.71	k:Bacteria,p:Planctomycetes,c:Brocadiae,o:Brocadiales,f:Brocadiaceae,g:Candidatus_Brocadia,s:Candidatus_Brocadia_caroliniensis	This bacterium can oxidize NH4+(e- donor) using NO2- as an e- acceptor under anoxic condition, resulting in production of N2	Park et al., 2017
OTU_2	8.49	3.95	11.38	21.37	3.32	0.57	0.18	k:Bacteria,p:Proteobacteria,c:Gammaproteobacteria,o:Betaproteobacteriales,f:Burkholderiaceae,g:Pandoraea	This bacterium can use lignin, chlorobenzene as carbon sources under high alkaline conditions.	Jiang et al., 2009
OTU_3	10.33	6.61	0.36	9.18	8.39	1.88	0.39	k:Bacteria,p:Proteobacteria,c:Alphaproteobacteria,o:Rhizobiales,f:Beijerinckiaceae,g:Methylobacterium	A strictly aerobic, methane-oxidizing bacteria, using carbon compounds containing one or more carbon atoms but no carbon-carbon bonds.	Zuniga et al., 2011
OTU_4	0	47.37	0.09	0.11	0	0	0	k:Bacteria,p:Halanaerobiaeota,c:Halanaerobiia,o:Halanaerobiales,f:Halanaerobiaceae,g:Halanaerobium	This bacterium was isolated from haloakaline and anaerobic sediments of Soap Lake, with high sulfide concentrations. It is salt-tolarant, and can reduce thiosulfate and sulfur into sulfide.	Brown et al., 2011
OTU_5	4.01	1.24	21.75	5.12	3.13	0.66	0.09	k:Bacteria,p:Proteobacteria,c:Gammaproteobacteria,o:Enterobacteriales,f:Enterobacteriaceae,g:Escherichia-Shigella	This bacterium can grow aerobically or anaerobically. It can fermant D-glucose, and most produce gas from the fermentation. It does not grow in KCN or produce H2S.	Nataro et al., 2011
OTU_6	2.37	0	0	0	0.54	9.4	8.24	k:Bacteria,p:Bacteroidetes,c:Ignavibacteria,o:Ignavibacteriales,f:PHOS-HE36	This bacterium belongs to nitrate-reducing bacteria, and can use nitrate as a terminal electron acceptor. Products of nitrate reduction include, NO2-, NO, N2O, N2, and NH4+. It is capable of oxidizing H2S into elemental S or further to sulfate.	Koenig et al., 2005
OTU_7	7.18	5.54	2.04	18.41	5.35	1.05	0.24	k:Bacteria,p:Firmicutes,c:Bacilli,o:Bacillales,f:Bacillaceae,g:Anoxybacillus	An anaerobic, alkaliphilic, moderately thermaophilic bacterium, can be isolated from hot springs. It can ferment D-glucose, sucrose, D-fructose, D-trehalose and starch as carbon and energy sources, the major products are H2 and acetate. Cells can reduce nitrate to nitrite.	Dulger et al., 2004
OTU_8	2.83	0	0	0	0.37	5.43	6.82	k:Bacteria,p:Chloroflexi,c:Anaerolineae,o:SBR1031,f:A4b,g:OLB13,s:uncultured_Chloroflexi_bacterium	This bacterium can utilize short-chain organic carbon, such as formate and acetate, as elctron donors, for nitrate reduction to nitrite and then to ammonium.	Yin et al., 2021
OTU_9	4.9	4.36	5.52	8.12	2.36	0.97	0.17	k:Bacteria,p:Proteobacteria,c:Gammaproteobacteria,o:Betaproteobacteriales,f:Burkholderiaceae,g:Ralstonia	This bacterium can survive and thrive in low nutrient conditions. It can deplets oxygen in host xylem, and then respire using host nitrate as a terminal electron acceptor. Products of nitrate reduction include, NO2-, NO, N2O, and N2.	Dalsing et al., 2015
OTU_10	4.44	2.53	0.16	5	3.68	0.69	0.13	k:Bacteria,p:Proteobacteria,c:Gammaproteobacteria,o:Betaproteobacteriales,f:Burkholderiaceae,g:Massilia	This bacterium is strictly aerobic, and often colonize extreme ecosystems. It can us phenanthrene as carbon source, and show a remarkable PHE-degrading efficiency.	Holochová et al., 2020
OTU_11	1.63	0.44	2.8	2.49	1.15	0.14	0.04	k:Bacteria,p:Actinobacteria,c:Actinobacteria,o:Corynebacteriales,f:Dietziaceae,g:Dietzia,s:Dietzia_sp._ZJY-402	This bacterium is a alkaliphilic aerobic organotrophic bacteria, isolated from a moderately saline and alkaline soda lake. It is responsible for the transformation of fossilized coal organic matter to methane. Alkane degradation is a key metabolic pathway for Dietzia species from petroleum-contaminated environments.	Vick et al., 2021
OTU_12	1.11	0	0	0	0.17	1.9	4.29	k:Bacteria,p:Chloroflexi,c:Anaerolineae,o:Anaerolineales,f:Anaerolineaceae,g:uncultured,s:uncultured_bacterium	This bacterium performs the anaerobic degradation of long-chain n-alkanes and methanogenesis.	Liang et al., 2016
OTU_13	0.02	1.5	4.47	0.46	0.84	0.24	0.05	k:Bacteria,p:Proteobacteria,c:Gammaproteobacteria,o:Betaproteobacteriales,f:Burkholderiaceae,g:Variovorax	This bacterium can stimulate methane oxidation, and belongs to methanotrophs.	Šantl-Temkiv et al., 2013
OTU_14	0.77	0	0	0	0.17	1.23	2.57	k:Bacteria,p:Proteobacteria,c:Deltaproteobacteria,o:Desulfarculales,f:Desulfarculaceae,g:uncultured	This bacterium can degrade long-chain paraffins, and belongs to sulfate-reducing bacteria (SRB). Thiosulfate served as a terminal electron acceptor.	Liang et al., 2019
OTU_15	1.21	0.19	2.42	3.37	0.9	0.03	0.01	k:Bacteria,p:Proteobacteria,c:Gammaproteobacteria,o:Pseudomonadales,f:Moraxellaceae,g:Acinetobacter	This bacterium can form biofilm and withstand the extreme conditions, it can degrade more of the alkanes fraction than the aromatics fraction.	Czarny et al., 2020
OTU_16	0.2	0	0	0	0.11	0.79	2.88	k:Bacteria,p:Bacteroidetes,c:Ignavibacteria,o:SJA-28	This bacterium gets involved in benzene-degrading denitrifying continuous culture. It is a nitrite-dependent anaerobic methane oxidizing bacteria, and can consume small organic molecules.	Allegue et al., 2018
OTU_17	0.01	1.27	3.13	0.52	0.22	0.14	0.05	k:Bacteria,p:Proteobacteria,c:Gammaproteobacteria,o:Betaproteobacteriales,f:Burkholderiaceae,g:Burkholderia-Caballeronia-Paraburkholderia	It is a nitrogen-fixing bacterium.	Tapia-García et al., 2020
OTU_18	0.4	0	0	0	0.12	0.64	2.12	k:Bacteria,p:Bacteroidetes,c:Ignavibacteria,o:OPB56	This bacterium suggests a sulfate-reducing metabolism during period of anoxia, and get involved in dissimilatory sulfate reduction.	Thiel et al., 2019
OTU_19	1.01	0.58	0.6	1.31	15.34	0.07	0.04	k:Bacteria,p:Proteobacteria,c:Gammaproteobacteria,o:Pseudomonadales,f:Moraxellaceae,g:Acinetobacter	This bacterium belongs to the same genus as OTU_15
OTU_20	0.88	0.23	0.04	0.95	0.86	0.16	0.02	k:Bacteria,p:Proteobacteria,c:Alphaproteobacteria,o:Rhizobiales,f:Beijerinckiaceae,g:Microvirga	This bacterium is strictly aerobic, and reduce nitrate to nitrite.	Dahal and Kim, 2017
OTU_21	0.47	0	0	0	0.06	1.6	0.89	k:Bacteria,p:Verrucomicrobia,c:Verrucomicrobiae,o:Pedosphaerales,f:Pedosphaeraceae	This bacterium can remove polysaccharides from the external environment, and get involved in the aerobic pathway for methane oxidation, with the exception of a canonical methane monooxygenase.	Martins et al., 2022
OTU_22	0	0.05	7.38	0.12	0.16	0.01	0	k:Bacteria,p:Firmicutes,c:Bacilli,o:Bacillales,f:Bacillaceae,g:Bacillus	This bacterium can utilize crude petroleum-oil hydrocarbons as sole source of carbon and energy. The biosurfactants produced by Bacillus subtilis play roles on the formation kinetics of methane hydrates.	Jadav et al., 2017
OTU_23	0	2.36	2.26	0.66	0.38	0.03	0.03	k:Bacteria,p:Firmicutes,c:Bacilli,o:Bacillales,f:Bacillaceae,g:Geobacillus	It is a thermophilic, haloterlerant, potential paraffin-was degrading bacterium. It can degrade tyrosol aerobically, in the presence of 30 g L-1 NaCl and under warm conditions (35℃).	Chamkha et al., 2008
OTU_24	1.88	0.56	0.29	2.2	1.1	0.22	0.05	k:Bacteria,p:Firmicutes,c:Bacilli,o:Bacillales,f:Paenibacillaceae,g:Brevibacillus,s:uncultured_bacterium	This genus include thermophillic, psychrophilic, acidophilic, alkalophilic, and halophilic bacteria that utilize wide range of carbon sources including methane.	Yang et al., 2021
OTU_25	0.46	2.78	0.69	1.26	0.57	0.05	0.04	k:Bacteria,p:Proteobacteria,c:Gammaproteobacteria,o:Pseudomonadales,f:Moraxellaceae,g:Acinetobacter	This bacterium belongs to the same genus as OTU_15
OTU_26	0.53	1.09	4.92	0.5	0.27	0.09	0.06	k:Bacteria,p:Firmicutes,c:Bacilli,o:Bacillales,f:Bacillaceae,g:Caldalkalibacillus,s:Caldalkalibacillus_thermarum	It is a thermoalkaliphilic bacterium, with growth optima with in the temperature range 45-70℃, prefers glutamate and converts it into CO2 and acetate. Negative for nitrate reduction, nitrite reduction, methyl red reaction and H2S production.	de Jong et al., 2020
OTU_27	0.06	3.28	0.58	0.11	0	0	0	k:Bacteria,p:Proteobacteria,c:Gammaproteobacteria,o:Betaproteobacteriales,f:Burkholderiaceae,g:Comamonas,s:uncultured_beta_proteobacterium	This bacterium can oxidize sulfide to elemental sulfur simultaneously reducing nitrate or nitrite to nitrogen. It is capable of catabolizing a wide range of organic substrates, including amino acids, carboxylic acids, steroids and aromatic compounds.	Jing et al., 2010
OTU_28	0.55	0	0	0	0.06	2.09	1.54	k:Bacteria,p:Acidobacteria,c:Acidobacteriia,o:Solibacterales,f:Solibacteraceae_Subgroup_3,g:Bryobacter	Under anoxic condition, this bacterium is capable of fermentation and dissimilatory Fe(III) reduction, the endproducts include acetate, propionate and H2.	Kulichevskaya et al., 2014
OTU_29	0.23	0.46	1.2	0.9	0.25	0.06	0.01	k:Bacteria,p:Proteobacteria,c:Alphaproteobacteria,o:Caulobacterales,f:Caulobacteraceae,g:Brevundimonas	It is a oil-degrading bacterium, use petroleum hydrocarbons (including n-alkanes, branched alkanes, cycloalkanes and aromatic hydrocarbons) as sole carbon source and decompose them into CO2 and H2O.	Ma et al., 2021
OTU_30	0.11	0.19	3.45	1.05	0.21	0.02	0.01	k:Bacteria,p:Firmicutes,c:Bacilli,o:Bacillales,f:Bacillaceae,g:Bacillus	This bacterium belongs to the same genus as OTU_22
OTU_31	1.21	0.05	0.03	0.97	1.71	0.06	0.03	k:Bacteria,p:Proteobacteria,c:Gammaproteobacteria,o:Pseudomonadales,f:Pseudomonadaceae,g:Pseudomonas	This bacterium can utilize petroleum-oil hydrocarbons (including short and long chain n-alkanes, aromatic hydrocarbons) as sole source of carbon and energy. Besides, the methylphosphnate metabolism contributes significantly to CH4 oversaturation in Yellowstone Lake and the Pseudomonas sp. populations are critical participants, this may conceivably involve a commensal- or synergistic-like relation…	Choudhury et al., 2022
OTU_32	0.45	0.24	0.11	0.16	1.86	0.17	0.05	k:Bacteria,p:Proteobacteria,c:Gammaproteobacteria,o:Pseudomonadales,f:Pseudomonadaceae,g:Pseudomonas	This bacterium belongs to the same genus as OTU_31

## Sheet: S3-CHS isotope in Yingxiongling
Table S3 The carbon and hydrogen isotope of hydrocarbon, and the sulfur isotope of hydrogen sulfide in natural gas in Yingxiongling Region, southwestern Qaidam Basin.
Data Order	References	Region	Era	gas chemical component/%									Carbon isotopic domposition (δ13C) (‰, VPDB)					Hydrogen isotopic composition (δ2D) (‰, VSMOW)			Sulfur isotopic composition (δ34S) (‰, VCDT)
				C1	C2	C3	C2+3	C2+	C1/(C2+C3)	CO2	N2	H2S	C1	C2	C3	C4	C5	C1	C2	C3	H2S
1	Chen et al., 2020b	Yuejin	E31	91.01	1.75	0.5			40.5	1.82	1.71		-41.5	-33.6	-28	-26.5	-27.1
2	Li et al., 2021b	Yuejin	N1										-37.2	-28.4	-25.9	-21.8
3	Li et al., 2021b	Yuejin	N1										-37.2	-28.4	-25.9	-21.8		-267	-225	-218
4	Li et al., 2021b	Yuejin	E32										-41	-28.4	-26.2	-25.9
5	Liu et al., 2013	Yuejin	E31	64.89				25.62					-29.4	-25.8
6	Liu et al., 2013	Yuejin	N1	98.92				0.89					-42.3	-30.6
7	Liu et al., 2013	Yuejin	E31	78.41				19.06					-47.4	-27.9	-23.4	-23	-24.8
8	Liu et al., 2013	Yuejin	N1	78.32				12.54					-47.7	-28.2	-21
9	Liu et al., 2013	Yuejin	E32										-37.5	-33.3	-27.9	-26	-25.5
10	Zhang et al., 2003	Yuejin	E31										-35.6	-25.4	-20.9	-21.2
11	Zhang et al., 2003	Yuejin	E31	53.4	19.7	6.01	25.71		2.08				-47.4	-27.9	-23.4	-24.2
12	Song, 2006	Yuejin	E31										-40.9	-32.3	-26.3	-26.85
13	Song, 2006	Yuejin	E32										-40.9	-32.3	-26.3	-26.4	-27.7
14	Zhao et al., 2006	Yuejin	E31										-37	29.6	-20.3	-24.7
15	Zhao et al., 2006	Yuejin	N1										-37	-29.6	-20.3	-22	-23.3
16	Zhao et al., 2006	Yuejin	N21										-43.1	-26.2	-13.1			-194	-238	-189
17	Chen et al., 2020b	Shizigou	E32	79.49	6.41	4.37				0.6	3.02		-40.6	-29.8	-26.4
18	Chen et al., 2020b	Shizigou	E32	78.77	5.98	3.54				1.44	2.74	1.74	-40	-27.7
19	Liu et al., 2013	Shizigou	E31	88.4				9.12					-41.75
20	Liu et al., 2013	Shizigou	E31	88.2				9.14					-41.54
21	Liu et al., 2013	Shizigou	E32	87.56				10.69					-42.1	-30.6	-26.7	-26.2	-26.8
22	Liu et al., 2013	Shizigou	N1	85.73				12.22					-41.38
23	Liu et al., 2013	Shizigou	E32	80.05				3.94					-43.12
24	Liu et al., 2013	Shizigou	N1	77.25				17.92					-41.79
25	Liu et al., 2013	Shizigou	N1	73.37				21.75					-40.58
26	Liu et al., 2013	Shizigou	E32	51.56				46.02					-45.56
27	Zhang et al., 2003	Shizigou		60.75	17.82	6.33	24.15		2.52	1.112	2.22		-39.2	-26.8	-23	-20.3
28	Zhang et al., 2019	Shizigou	E32	85.33	6.42	3.87	10.29		8.29				-41.3	-30.7	-26.8
29	Zhang et al., 2019	Shizigou	E32	78.77	5.98	3.54	9.52		8.27				-40	-27.7	-23.3
30	Zhang et al., 2019	Shizigou	N21	63.65	6	5	11		5.79				-38.3	-27.3	-25
31	Song, 2006	Shizigou		60.75	17.82	6.33	24.15		2.52				-39.2	-26.8	-23	-20.3		-189	-163	-182
32	Song, 2006	Shizigou	N1										-39.5	-28.6	23.5	-21.1		-219	-178	-194
33	Zhao et al., 2006	Shizigou	E32										-42.1	-30.6	-26.7	-26.2
34	Zhao et al., 2006	Shizigou	N21										-41.8	-32.2
35	This study	Huatugou	E32	85.9				7.5				2.8	-39.73	-28.915	-25.288	-24.715	-24.652	-189.586	-141.185		32.2
36	Chen et al., 2020b	Huatugou	N1	67.54	5.97	2.42			8.1	1.61	16.87		-42.6	-37.6	-28.4	-22.7
37	Liu et al., 2013	Huatugou	N21	86.9				8.31					-43.2	-32.6	-27.8	-27	-26.4
38	Liu et al., 2013	Huatugou	N21	81.7				17.8					-41.81
39	Liu et al., 2013	Huatugou	N1	59.3				32.74					-54.6	-35.9	-28.1
40	Zhang et al., 2003	Huatugou	N21	86.93	6.25	2.5	8.75		9.93	0.0509	1.48		-43.6	-33.6	-27.8	-26	-25.9
41	Zhang et al., 2003	Huatugou	N1	47.9	23.3	9.07	32.37		1.48	1.03	2.58		-41.5	-30.2	-25.6	-22.7
42	Tian et al., 2020	Yingxi	E32	87.6	7.2	1.3	8.5		10.31	0.4	1.7		-42.1	-30.6	-26.7
43	Tian et al., 2020	Yingxi	E32	85.3	6.4	3.9	10.3		8.28	0.3	1.9		-41.3	-30.7	-26.8
44	Tian et al., 2020	Yingzhong	E32	85.9	5.4	2.1	7.5		11.45	1.7	1.1	2.8	-41.4	-27.2	-25.1						32.5
45	Tian et al., 2020	Yingzhong	E32	78.8	5.9	3.5	9.4		8.38	1.4	2.7	1.7	-40	-27.7	-23.3						29
46	Chen et al., 2020b	Yingdong	N22	88.03	4.95	0.44			16.3		2.14		-34.7	-27	-24.8
47	Chen et al., 2020b	Yingdong	N22	87.93	4.27	0.38			18.9	0.68	2.85		-37.1	-27.7	-24.6
48	Chen et al., 2020b	Yingdong	N22	86.9	4.95	0.43			16	0.75	3.2		-33.3	-26.02	-24.02	-23.8	-24.9
49	Chen et al., 2020b	Yingdong	N21	81.66	6.29	0.6			11.8	1.38	4.1		-39.5	-27.6	-25
50	Chen et al., 2020b	Yingdong	N21	81.61	3.59	0.6			19.5	0.7	7.22		-36.6	-26.8	-23.2
51	Chen et al., 2020b	Yingdong	N21	79.5	6.73	0.79			10.6	1.61	4.12		-37.7	-26.7	-24.3
52	Chen et al., 2020b	Yingdong	N22	73.34	9.91	1			6.7	1.7	4.33		-40.5	-30.9	-25.6
53	Chen et al., 2020b	Yingdong	N21	80.76	7.14	0.64			10.4	1.15	3.64		-40	-28.7	-27.4
54	Chen et al., 2020b	Yingdong	N21	80.39	6.09	0.88			11.5	1.27	3.92		-39.6	-27.8	-24.4
55	Chen et al., 2020b	Yingdong	N21	79.96	6.63	0.68			10.9	1.78	4.37		-37.9	-27.2	-24.7
56	Li et al., 2021b	Yingdong	N22										-33.3	-26.02	-24.02	-25.65
57	Liu et al., 2013	Yingdong	N22	90.55				7.73
58	Liu et al., 2013	Yingdong	N21	85.73				2.52					-36.85	-27.75	-24.7	-24.25	-24.85
59	Liu et al., 2013	Yingdong	N21	89.38				8.02					-39.5	-27	-25
60	Liu et al., 2013	Yingdong	N21	92.55				7.01					-39.5	-27	-23.9
61	Tian et al., 2020	Yingdong	N21	91.5	2.6	1.1	3.7		24.73	0.2	3.7		-40.5	-26.8	-24.3
62	Tian et al., 2020	Yingdong	N21	91.3	2.5	1.9	4.4		20.75	0.3	2.7		-37	-27.3	-24.5	-24	-24.8
